# Supplementary material for: Determination of the Protein and Amino Acid Content of Fruit, Vegetables and Starchy Roots for Use in Inherited Metabolic Disorders
Source: Nutrients. 2024 Aug 23;16(17):2812. doi: 10.3390/nu16172812 (PMC11397706; doi:10.3390/nu16172812)
Supplement: Supplementary file 1 [file nutrients-16-02812-s001.zip]

Archive with 8 entries (8 files):
- Figure S1 Correlation of protein and individual amino acids 2.pdf
- Table S1 Preparation of food samples.pdf
- Table S2 The Protein content of food samples based on the typical portion sizes template.pdf
- Table S3 The Phe content of food samples based on the typical portion sizes template.pdf
- Table S4 The Methionine content of food samples based on the typical portion sizes template.pdf
- Table S5 The Leucine content of food samples based on the typical portion sizes template.pdf
- Table S6 The Lysine content of food samples based on the typical portion sizes template.pdf
- Table S7 The Phe and Tyr content of food samples based on the typical portion sizes.pdf
